# Supplementary material for: The Recombinant Oncolytic Virus VV-GMCSF-Lact and Chemotherapy Drugs against Human Glioma
Source: Int J Mol Sci. 2024 Apr 11;25(8):4244. doi: 10.3390/ijms25084244 (PMC11049884; doi:10.3390/ijms25084244)
Supplement: Supplementary file 1 [file ijms-25-04244-s001.zip]

Archive with 1 entries (1 files):
- ijms-2941431-supplementary.pdf
